# Supplementary material for: FTO-mediated m6A demethylation regulates GnRH expression in the hypothalamus via the PLCβ3/Ca2+/CAMK signalling pathway
Source: Commun Biol. 2023 Dec 21;6:1297. doi: 10.1038/s42003-023-05677-2 (PMC10739951; doi:10.1038/s42003-023-05677-2)
Supplement: Supplementary file 3 — Supplementary Data [file 42003_2023_5677_MOESM3_ESM.xlsx]

## Sheet: Figure 1
		Figure 1A	weeks				Figure 1C	weeks				Figure 1C	weeks
		GnRH Relative mRNA levels	3	5	7		FTO Relative mRNA levels	3	5	7		VIRMA Relative mRNA levels	3	5	7
			1.6358	3.78423	2.94854			0.918064	4.84557	1.28937			1.03049	6.20458	2.27101
			0.986233	3.63008	3.94493			0.918064	4.71307	1.20303			0.556068	6.83686	1.29534
			1.07177	3.36359	7.01285			0.937354	4.74585	1.4914			0.670511	7.07796	1.68568
			2.67585	4.72397	6.23332			2.68825	4.74585	3.59668			2.03261	3.39482	2.7007
			2.94854	5.16941	9.91766			2.10916	4.64818	2.56093			2.85469	2.77663	3.81937
			2.56685	4.11245	6.27667			2.00926	4.74585	3.21912			2.41719	2.91467	3.98156
			0.959264	3.16017	4.53154			1.52274	4.61608	3.93583			1.03766	2.43401	6.33495
			1.04247	3.38698	5.85634			1.33484	4.71307	4.04648			1.30435	2.27101	4.63746
			0.673617	2.54912	3.78423			1.46071	4.8121	3.80176			1.29534	2.41719	3.21169
							ALKBH5 Relative mRNA levels	3	5	7		WTAP Relative mRNA levels	3	5	7
		Figure 1B	weeks					0.710382	7.09433	2.16845			1.34412	6.80534	1.09177
		m6A level (Fold change)	3	5	7			0.874583	5.30248	3.47417			0.816014	6.85267	1.8489
			1.07991	0.884841	0.735605			1.12246	4.84557	3.06666			0.905425	7.98154	2.9828
			0.940071	0.867215	0.707403			4.16024	6.66528	5.68306			1.46071	2.78305	4.24765
			0.976498	0.894242	0.721504			2.65124	4.87927	4.71307			2.19872	2.80241	4.84557
			1.02259	0.775716	0.80718			4.42804	4.8121	4.64818			1.36289	2.57874	5.08648
			0.972973	0.669221	0.793868			1.36289	4.84557	5.05134			1.96791	2.12383	5.68306
			1.05889	0.698265	0.825333			2.30804	4.39745	5.45155			2.19872	1.8489	4.94739
								2.63293	4.42804	6.57352			1.9816	2.21402	1.9141
							METTL3 Relative mRNA levels	3	5	7		YTHDC1 Relative mRNA levels	3	5	7
								1.09429	4.46915	2.75108			1.76133	4.55252	3.49833
								0.864537	4.19887	1.32869			1.4406	5.84283	1.57644
								0.952638	4.08405	3.07375			1.47087	5.5661	2.27626
								1.79005	3.73213	3.24901			2.32409	2.9828	7.3956
								2.36198	3.86375	2.44528			1.57644	2.78305	6.48302
								1.42405	3.65533	2.25012			2.78305	2.56093	9.6242
								1.93187	4.14106	2.34567			1.63203	2.08012	7.14368
								1.93187	4.22807	3.45815			1.46071	1.82344	7.04533
								1.54757	4.02782	2.86791			1.63203	1.9816	7.49884
							METTL14 Relative mRNA levels	3	5	7		YTHDC2 Relative mRNA levels	3	5	7
								0.997692	3.42634	1.82344			1.28639	2.53737	2.7007
								1.06191	4.61608	3.47417			1.85746	0.802923	7.32756
								1.01866	5.5661	1.73708			1.5728	3.01746	1.75727
								1.50177	2.88119	5.92439			0.537126	1.88339	2.30271
								2.40605	2.80241	4.55252			2.36745	0.848704	3.63847
								2.65124	2.72578	4.2772			1.68568	2.22427	6.9323
								1.67791	2.22942	4.77886			1.03049	0.708742	7.27695
								1.73708	2.18354	5.22948			0.608502	2.4005	8.83563
								2.26054	2.37292	1.54399			2.85469	9.66878	9.21084
							FMR1 Relative mRNA levels	3	5	7		YTHDF1 Relative mRNA levels	3	5	7
								0.632878		2.54912			0.690956	3.02444	1.78592
								0.602904	2.51403	2.67585			0.856584	4.10296	2.1386
								0.795536	2.67585	2.90794			0.983957	4.24765	1.21982
								2.51403	4.16986	8.63383			3.1748	2.4909	3.6217
								3.65533	4.14106	4.11245			4.21831	2.43964	4.71307
								2.78949	2.49666	2.49666			2.57874	2.66968	3.15287
								1.86607	2.56685	4.53154			1.81085	1.78592	4.2772
								2.12874	3.01049	5.20537			1.73708	1.67791	4.04648
								2.11404	3.38698	4.22807			1.53333	1.68958	1.09936
							METTL16 Relative mRNA levels	3	5	7		YTHDF2 Relative mRNA levels	3	5	7
								0.819794	3.39482	1.93634			1.33484	5.6438	1.45062
								0.872564	4.63746	1.46747			1.25411	6.90034	1.28937
								0.903335	5.4768	2.64512			0.868541	8.32048	0.97041
								2.1785	2.06098	2.59069			2.72578	3.28676	4.55252
								2.14851	2.28681	4.00925			2.2921	3.72352	5.30248
								3.98156	2.23974	2.91467			2.50822	3.24151	4.16024
								1.84463	1.44727	4.41782			1.15402	2.90123	4.01853
								1.59475	1.47768	4.0935			1.63203	2.72578	6.85267
								1.74513	1.60585	3.68926			1.55473	2.68825	5.08648
							RBM15 Relative mRNA levels	3	5	7		YTHDF3 Relative mRNA levels	3	5	7
								1.0693	7.81728	1.8489			0.986233	3.73213	1.07923
								1.24545	7.2434	1.27162			0.590496	4.85678	0.870551
								1.16205	7.19336	1.47087			0.566442	5.89708	1.13288
								2.74473	3.06666	3.49833			1.62451	1.89211	2.60268
								2.18354	3.37916	3.02444			2.46229	2.14355	4.89056
								2.26054	3.06666	4.64818			2.46229	2.47941	2.36198
								1.65481	2.4909	5.15748			2.21914	1.39474	5.77572
								1.82344	2.35653	5.45155			2	1.15669	3.86375
								1.42076	2.16845	4.71307			1.31951	1.44393	3.70635
							RBMX Relative mRNA levels	3	5	7
								0.723635	1.51922	0.791869
								1.03049	1.54043	1.67404
								0.526072	1.62826	1.92297
								1.68568	1.42734	1.00231
								1.63959	1.46747	1.01631
								1.84463	1.47768	0.935191
								0.754364	1.16743	1.63959
								1.03049	1.56193	1.217
								1.1434	1.74513	1.51922

## Sheet: Figure 2
		Figure 2A	NC	CPP
		GnRH Relative mRNA levels	0.959264	1.16473
			0.933033	1.3566
			1.12506	1.34723
			0.913831	1.27456
			1.16473	1.31951
			0.946058	1.12506
		Figure 2B	NC	CPP
		GnRH levels in peripheral blood (pg/ml)	54.98	65.54
			54.62	66.01
			25.54	45.04
			25.27	45.85
			40.4	50.73
			40.4	50.25
			20.22	65.07
			20.53	64.6
			60.21	21.34
			60	21.51
			36.55	109.93
			30	113.69
			30.29	24.79
		Figure 2C	NC	CPP
		FTO Relative mRNA levels	1.04327	1.34827
			1.32052	1.67146
			1.46521	1.75456
			1.11815	1.89357
			0.732607	1.50641
			0.853292	1.60337
		Figure 2D	NC	CPP
		Fold change	1.19232	1.24951
			1.00999	1.63156
			0.797684	1.53147
		Figure 2F	NC	CPP
		Mean fluorescence intensity	29.7301	135.211
			24.3476	100.8
			19.4532	50.3722
		Figure 2G	NC	CPP
		Mean fluorescence intensity	123.246	47.7365
			98.1528	27.8939
			124.666	32.8479

## Sheet: Figure 4
	Figure 4A	OE-Control	OE-FTO		Figure 4E	KD-Control	KD-FTO		Figure 4I	OE-Control	OE-FTO
	FTO relative mRNA levels	1.04247	7.01285		FTO relative mRNA levels	0.950439	0.39685		Calbryte 630 mean fluorescence (A.U.)	4067.72	10825.8
		0.972655	7.31065			1.00463	0.388683			5498.09	12808.1
		0.972655	7.4127			1.04729	0.375443			4852.15	11799.9
	Figure 4B	OE-Control	OE-FTO		Figure 4F	KD-Control	KD-FTO		Figure 4J	OE-Control	OE-FTO
	Fold change	1.16882	7.46457		Fold change	0.764628	0.533939		Fluorescence intensity	123.368	152.43
		1.07498	11.3636			0.834167	0.263497			123.941	156.662
		0.756198	9.49332			1.40121	0.307119			149.419	151.073
										148.208	158.1
	Figure 4C	OE-Control	OE-FTO		Figure 4G	KD-control	KD-FTO			54.5302	153.021
	GnRH relative mRNA levels	1.06437	1.64718		GnRH relative mRNA levels	0.935191	0.786399			123.788	186.547
		0.965936	1.69349			1.00928	0.694157
		0.965936	1.68179			1.05946	0.694157
	Figure 4D	OE-Control	OE-FTO		Figure 4H	KD-Control	KD-FTO
	GnRH (mIU/ml)	18.2261	19.1207		GnRH (mIU/ml)	11.6809	10.7722
		18.0272	20.9099			11.4285	10.9994
		18.0604	19.9159			11.6304	10.8227

## Sheet: Figure 5
	Figure 5A	Gene name	OE-Control			OE-FTO
	mRNA levels	PLCβ3	0.965936	0.993092	1.03527	1.30134	1.1019	1.15669
		CAM	0.993092	1	1	1.62451	1.55833	1.6358
	Figure 5B	Gene name	OE-Control			OE-FTO
	Fold change	CAM	1.09338	0.997445	0.909171	1.57363	2.83264	2.33378
		p-CAMKII	1.21476	0.881054	0.904186	1.72799	1.55803	1.81659
		CAMKII	0.927384	1.0162	1.05642	1.16108	1.12684	1.07735
		PLCβ3	1.03644	0.793325	1.17024	1.82845	1.97413	1.46889
	Figure 5C	Gene name	KD-Control			KD-FTO
	mRNA levels	PLCβ3	1.04972	0.972655	0.97942	0.790041	0.80107	0.823591
		CAM	0.959264	1.00696	1.03527	0.598739	0.63728	0.63728
	Figure 5D	Gene name	KD-Control			KD-FTO
	Fold change	CAM	0.849195	1.03872	1.11208	0.804295	0.73447	0.741021
		p-CAMKII	0.959848	1.03194	1.00821	0.709481	0.779956	0.728298
		CAMKII	0.77961	0.900839	1.31955	1.02436	0.758575	1.02858
		PLCβ3	0.949702	0.92382	1.12648	0.74237	0.6564	0.84836
	Figure 5E	Gene name	OE-FTO+shControl			OE-FTO+shPLCβ3
	Fold change	CAM	0.945246	1.03763	1.04288	0.602458	0.441253	0.509627
		p-CAMKII	0.846297	0.9418	1.2119	0.648704	0.60543	0.742576
		CAMKII	0.703917	1.13207	0.86793	1.28859	0.914016	0.803228
		PLCβ3	0.992506	1.03012	1.06328	0.786251	0.6507	0.719884

## Sheet: Figure 6
	Figure 6A	Control	FTO-WT	FTO-MUT
	Fold change of m6A	0.922139	0.862733	0.968043
		1.0072	0.752022	1.18136
		1.07065	0.83573	1.14626
	Figure 6B	Gene name	Control			FTO-WT			FTO-MUT
	Relative mRNA levels	FTO	1.29235	1.1019	1.18099	129.787	141.044	157.587	124.5	129.787	117.784
		PLCβ3	1.58008	2.94854	0.858565	4.22807	5.93809	6.06287	3.45815	2.56685	1.52626
		CAM	0.946058	0.986233	1.06437	1.23971	1.3566	1.44393	0.946058	0.993092	1.07923
		GnRH	0.852635	0.913831	0.993092	2.04202	1.15669	1.60214	0.993092	0.846745	0.817902
	Figure 6C	Gene name	Control			FTO-WT			FTO-MUT
	Fold change	FTO	0.654684	0.588206	0.679177	0.940837	0.921639	1.03805	0.779104	0.709295	0.796788
		PLCβ3	0.371998	0.338999	0.486078	1.04866	0.901665	0.812575	0.745712	0.408737	0.5514
		CAM	0.618152	0.594363	0.599396	1.09023	1.05087	1.19067	0.878205	0.752905	0.742503
		CAMKII	1.52878	0.897981	1.65619	1.26855	0.84125	1.06246	1.27977	1.10339	1.35024
		p-CAMKII	0.794467	0.175291	0.205377	1.02756	1.33406	1.09889	0.711236	0.386407	0.361399
	Figure 6E	OE-Control	OE-FTO
	Relative m6A enrichment	0.916934	0.296251
		0.898064	0.310979
		1.185	0.176152
	Figure 6F		Control			FTO-WT			FTO-MUT
	Firefly/Renilla luciferase activity	PLCβ3-WT	1.32994	1.1173	1.26923	1.72788	1.9953	2.0218	1.01354	1.19515	1.35572
		PLCβ3-MUT	0.792412	0.899351	1.27175	0.735249	0.833191	0.868251	1.14157	1.4647	1.0631
	Figure 6G	time (h）	OE-FTO			OE-Control
	Relative mRNA levels	0	1.217	1.02337	0.802923	0.817902	1.19748	1.02101
		3	0.791869	0.786399	0.988514	0.668964	0.817902	0.664343
		6	0.808508	0.743979	0.954842	0.411796	0.438303	0.48971
	Figure 6H	time (h）	KD-FTO			KD-Control
	Relative mRNA levels	0	1.02811	1.04247	0.817902	0.816014	1.14605	1.0693
		3	0.716978	0.63728	0.510506	0.793701	0.97041	0.788218
		6	0.368567	0.456916	0.402968	0.7457	0.695762	0.581023

## Sheet: Figure 7
	Figure 7B	Postnatal Day (d）	AAV-control	AAV-FTO
	Cumulative percent (%)	25	0	0
		26	0	0
		27	0	0
		28	0	25
		29	0	37.5
		30	16.7	100
		31	16.7
		32	16.7
		33	83.3
		34	100
	Figure 7C	Postnatal Day (week）	AAV-control								AAV-FTO
	GnRH levels (pg/ml)	4	51.6765	65.557	72.9731	51.1024	87.0214	92.5713	64.5411	24.9845	65.6358	49.1674	40.1594	56.4729	49.7846	41.8358	37.5604	30.6274
		5	78.2135	42.3721	108.602	53.2345	97.7517	39.6477			130.209	113.265	238.838	194.249	154.263	35.0187
	Figure 7D	Postnatal Day (week）	AAV-control								AAV-FTO
	Uterine/Ovarian organ coefficient	4	0.0020162	0.00250782	0.00215438	0.00182881	0.0018698	0.00181132	0.00199945	0.00226676	0.00296643	0.00217685	0.00268676	0.00284009	0.00282665	0.00192051	0.00315889	0.00269535
		5	0.00260146	0.00246677	0.0027086	0.00373852	0.00340996				0.00360551	0.00319588	0.00375478	0.00373048	0.00409037
	Figure 7F	Postnatal Day (week）	AAV-control					AAV-FTO
	CL number/ovary	4	0	0	0	0	0	0	0	0	0	0
		5	4	7	3	4	4	9	12	6	6	8
	Figure 7G	Postnatal Day (week）	AAV-control								AAV-FTO
	LH levels (pg/ml)	4	3429.37	3821.6	1759.55	2253.31	3064.05	2802.18	2764.41	2342.22	2860.06	4500.57	1649.19	1759.55	3106.99	4113.64	5371.8	7414.96
		5	7993.09	11186.9	1834.93	1263.67	6998.91	2267.82			5766.55	6246.14	6196.12	9981.5	9155.57	3106.99
	Figure 7H	Postnatal Day (week）	AAV-control								AAV-FTO
	FSH levels (ng/ml)	4	303.685	265.514	262.313	262.313	312.531	218.186	248.925	287.975	249.928	237.229	233.465	227.942	268.757	243.976	339.391	333.824
		5	378.143	378.143	282.171	313.817	347.933	379.726			343.633	347.933	291.52	346.493	362.695	301.208
	Figure 7J	Postnatal Day (week）	AAV-control								AAV-FTO
	The thickness index of myometrial (μm)	4	100.594	138.513	205.405	164.493	172.587	169.92	168.759	137.58	148.123	133.916	160.587	175.696	105.137	99.2395	103.846	131.788
		5	190.643	220.027	217.796	251.277	229.684	257.143			348.822	211.282	244.198	218.371	277.027	202.899
	Figure 7K	Postnatal Day (week）	AAV-control								AAV-FTO
	The thickness index of endometrial (μm)	4	151.436	130	117.401	129.552	112.1	166.971	144.633	170.153	136.975	119.385	122.057	246.396	185.374	152.506	141.212	157.644
		5	309.316	283.784	220.686	334.71	241.162	332.926			383.85	214.504	299.074	284.052	406.029	232.041
	Figure 7L	Postnatal Day (week）	AAV-control								AAV-FTO
	Liver organ coefficient	4	0.0464578	0.0490172	0.0491151	0.0495121	0.0509765	0.0493252	0.0495505	0.0509053	0.0472821	0.0448296	0.0501071	0.0463107	0.0493272	0.0490652	0.0515539	0.0529661
		5	0.0440608	0.0467456	0.0428559	0.044618	0.0446184	0.044876			0.0509508	0.0513744	0.0569746	0.0510432	0.0535202	0.042006
	Figure 7M	Gene name	AAV-control			AAV-FTO
	Relative mRNA levels	FTO	0.933033	0.993092	1.07923	3.4822	3.50642	3.36359
		GnRH	0.878633	1.01631	1.11987	1.25992	1.31343	1.45734
		PLCβ3	0.981686	0.948246	1.07425	1.42734	1.23399	1.34102
		CAM	0.952638	1	1.04972	1.30134	1.43396	1.25701
		CAMKII	0.89296	1.04006	1.07674	2.08012	1.83613	2.30804
	Figure 7N	Gene name	AAV-control			AAV-FTO
	Fold change	FTO	0.910035	0.894341	1.19562	1.56582	1.77595	1.802
		CAM	1.0903	0.968537	0.941163	1.738	1.89296	1.88847
		p-CAMKII	1.03788	0.407509	1.55461	1.94986	2.46964	2.26653
		CAMKII	1.02392	0.873941	1.10214	1.18147	1.25758	1.05573
		PLCβ3	1.07614	0.899063	1.0248	1.43399	1.91468	1.58001
	Figure 7O	Gene name	AAV-control			AAV-FTO
	Relative mRNA levels	FTO	1.01866	1.00463	0.97716	7.70966	7.60352	7.49884
		GnRH	0.990801	1.01162	0.997692	0.827406	0.756109	0.740549
		PLCβ3	0.968171	0.961483	1.07425	1.38831	1.40769	1.65099
		CAM	0.968171	1.03049	1.00231	1.23399	1.35035	1.33176
		CAMKII	1.04006	0.990801	0.97041	1.86176	1.74917	1.76133
	Figure 7P	Gene name	AAV-control			AAV-FTO
	Fold change	FTO	0.7872	0.916948	1.29585	2.99983	2.395	3.61705
		CAM	1.00755	1.04691	0.945537	1.38025	1.77337	1.62264
		p-CAMKII	0.924922	1.02384	1.05124	1.55763	3.53338	2.98464
		CAMKII	1.00728	0.954005	1.03871	0.985451	0.973967	0.966199
		PLCβ3	0.744494	0.77638	1.47913	2.66358	2.67191	3.39255

## Sheet: Supplementary Figure 1
	Supplementary Figure 1C	Postnatal Day (week）	NC																		CPP
	Body Weight (g)	2	22.2	21.2	20	23.3	21.3	19.9	20.5	19.4	36	40.3	32.3	35.2	36.8	37.7	42.6	43.6	41.3	43.8	23.4	28.4	25.7	28.1	26.5	24.1	27.4	29.4	26.4	25.1	13.2	24.4	27.3	33.3	38.1	32.9	34.1	33.5	35.2	35.8	36	38	31.2	34.8	32	34.7	34.2
		3	29.36	30.54	33	26.75	27.47	29.31	27.25	28.26	68.6	72.2	64	68.2	70.2	68.9	74.5	76.7	74	78.5	46.27	42.34	37.95	42.15	41.29	43.29	44.26	44.35	39.75	41.23	39.15	39.06		62.4	68.8	61.1	61.4	62	62.5	68.4	62.5	68.9	57.2	64.3	58.2	65.7	63.7
	Supplementary Figure 1D	NC	CPP
	LH levels (pg/ml)	4617.35	7977.93
		12326.5	7374.53
		9085.46	7127.41
		7821.84	11040.4
		10813.3	11391.5
		2973.13	8426.2
		9855.45	9271.23
		9461.41	12657.5
		6143.37	12861
		6085.57	10189.6
	Supplementary Figure 1E	NC	CPP
	FSH levels (ng/ml)	73.1076	82.0492
		129.603	93.2018
		76.0469	103.951
		75.3302	142.633
		78.489	94.7055
		148.252	87.9956
		90.7036	154.744
		137.915	170.618
		129.392	103.784
		111.603	94.5539
	Supplementary Figure 1G	NC	CPP
	Mature Follicle number/ovary	7	9
		7	10
		6	13
			11
			7

## Sheet: Supplementary Figure 3
	Supplementary Figure 3A	shControl	shPLCβ3
	Relative mRNA levels	1.07177	0.248273
		0.965936	0.154963
		0.965936	0.19751
	Supplementary Figure 3B	shControl	shPLCβ3
	Fold change	0.952479	0.47883
		1.21559	0.415543
		1.15585	0.24004

## Sheet: Supplementary Figure 4
	Supplementary Figure 4A	Postnatal day (d)	AAV-control															AAV-FTO
	Body weight (g)	25	55.2	64.1	62	57.7	56.1	56.9	62.4	58.6	58.2	65.6	65.3	64.3	65.7	64.59	69.33	60	58.6	62.4	60.5	59.1	61.3	59.5	58.6	62.7	54.41	55.3	58.6	53.3	50.2	67.8
		26	61.2	69.7	68.5	64	61.7	63.9	68.8	64.2	64.3	72.34	72.09	71.51	72.4	69.98	74.86	64.8	63.9	68.5	66.3	65.4	67	63.6	65.4	69.1	61.3	61.04	64.69	58	57.1	75.99
		27	65.6	76.9	73.5	70.1	66.7	66.9	75.8	70.2	69.1	78.4	79	76.7	80.1	75.4	73.4	71.8	69.6	76.6	72.9	73.3	73.7	71.5	71.8	75.7	66.4	67.6	69.3	64.5	60.5	81.3
		28	70.38	79.87	75.8	72.55	69.28	69.74	80.77	72.52	72.35	85.7	86.6	81.1	87.7	82.7	87.9	76.86	73.96	79.7	75.63	74.54	76.84	76.49	74.33	80.88	72.3	74.9	75.7	71.8	66.3	87.8
		29	90.91	92.77	90.05	91.72	88.55	95.51										79.24	81.55	83.3	77.41	76.21	94.49
		30	99.6	101.7	95.94	100.42	97.65	103.18										87.2	88.56	92.34	87.49	80.25	101.03
		31	104.96	107.12	102.93	108.07	104.52	109.88										93.21	95.72	97.46	94.23	87.62	109.17
		32	111.3	113.2	111.2	112.2	109.1	113.5										99.7	101.6	104.2	96.8	93.7	114.6
		33	118.14	118.33	116.62	119.42	118.39	121.12										106.44	109.62	113.09	104.91	101.53	119.06
		34	123.67	126.13	120.38	127.01	127.27	129.1										114.92	117.05	119.72	114.01	107.04	125.74
		35	128.62	130.9	125.6	130.64	130.5	131.01										119.9	122.02	126.1	120.3	112.72	127.47
	Supplementary Figure 4D	AAV-control	AAV-FTO
	Mean fluorescence intensity	30.7804	99.2796
		62.3115	131.331
		41.0019	114.756
	Supplementary Figure 4E	AAV-control	AAV-FTO
	Relative mRNA levels	0.965208	0.364641
		0.940971	0.405907
		1.11199	0.448255
	Supplementary Figure 4F	AAV-control	AAV-FTO
	Relative mRNA levels	1.23116	0.690336
		0.980392	0.614178
		0.828485	0.559023
